# Supplementary material for: Melatonin Induces Analgesic Effects through MT2 Receptor-Mediated Neuroimmune Modulation in the Mice Anterior Cingulate Cortex
Source: Research (Wash D C). 2024 Oct 8;7:0493. doi: 10.34133/research.0493 (PMC11458856; doi:10.34133/research.0493)
Supplement: Supplementary 1 — Figs. S1 to S3 Table S1 [file research.0493.f1.zip]

Archive with 4 entries (4 files):
- S1.psd
- S2.psd
- S3.psd
- Supplementary Table.docx
